# Supplementary material for: From Cell to Gene: Deciphering the Mechanism of Heart Failure With Single‐Cell Sequencing
Source: Adv Sci (Weinh). 2024 Aug 19;11(39):2308900. doi: 10.1002/advs.202308900 (PMC11497092; doi:10.1002/advs.202308900)
Supplement: Supplementary file 2 — Supplemental Table 1 [file ADVS-11-2308900-s002.xlsx]

## Sheet: Sheet1
Table 1 Single cell sample preparation method
Method	Main Process	Advantage	Disadvantage
Gradient dilution method	make a particular volume of cell suspension theoretically only contain one cell	Low-cost and simple separation without specialized instruments.	High likelihood of blank space, multicellularity, low efficiency, and separation errors.
Negative pressure suction method	The oral pipette technique allows for selection of cells with optimal morphology via microscope	almost no damage to the cells	dependence on operator skill, inability to distinguish cell type under the microscope, and low flow rate.
Micromanipulation method	manual or automatic selection and precise aspiration and release of single cells by operator	requires less skill from the operator	low cell selection efficiency
Fluorescence-activated cell sorting (FACS)	high pressure to sort fluorescently labeled single-cell suspensions into charged droplets that are deflected and collected based on their charge, achieving cell separation.	high speed, precision, and accuracy in sorting large and complex cell samples	affect cell viability, FACS is unsuitable for sorting small or difficult-to-sort cell populations
Laser capture microdissection (LCM)	The laser cuts out desired cells and captures them on a special membrane	fast, simple,precision, specificity,preserve the isolated samples' structural integrity and avoid damaging the surrounding tissues	disrupted integrity, damaged nucleic acids, impact on amplification and sequencing
Microarray technology	it separates single cells from cell suspensions using an array of microwells, made with a pore size slightly larger than the cell diameter, and selectively manipulated by gravity, fluid, or electric fields.	high throught and sensitivity,Cost-effective screening and analysis on a large scale.	high requirements for RNA samples, limited to to detect rare genes and novel genes
Microfluidic techniques	achieve single-cell separation and sequencing with precise fluid flow control in microchannels through gravity, hydrodynamics, and electric fields in reaction chambers and droplet technologies.	high throughput, sensitivity, selectivity, and precision, highly reproducible, automation, and integration	complexity of equipment and operation, Demands a high level of proficiency from the operator
Droplet technology	aqueous solution and oil phase flow from different microchannels and fuse to form a "water-in-oil" droplet.	high speed, throught, accuracy, Reduces the possibility of surface contamination	need high-quality instruments and reagents, proficiency from the operator, multiple steps that can introduce error, and increases the risk of contamination.
ICELL8 systems	Based on microfluidic chip technology, accurately dispenses 50nL into 5184 wells on a 4 cm^2 ICELL8 chip using the MultiSample NanoDispenser。	without the cell-size constraints, reducing sample-handling artifacts, clean sequencing background, avoiding technical errors	limited scalability, the cell capture efficiency is only 30%
