# Supplementary material for: From Cell to Gene: Deciphering the Mechanism of Heart Failure With Single‐Cell Sequencing
Source: Adv Sci (Weinh). 2024 Aug 19;11(39):2308900. doi: 10.1002/advs.202308900 (PMC11497092; doi:10.1002/advs.202308900)
Supplement: Supplementary file 3 — Supplemental Table 2 [file ADVS-11-2308900-s001.xlsx]

## Sheet: Sheet1
Table 2 Examples for single cell/nuclei sequencing data sets of human and mice studies
Disease/model	Reaearch Tissues	Reported cells	Platform	Measurement	Cell source	Publication Year	reference
Mouse TAC	Adult Heart	2767	ICELL8	scRNA-seq	CMs	2019	Yekelchyk, M., Guenther, S., Preussner, J., & Braun, T. (2019). Mono- and multi-nucleated ventricular cardiomyocytes constitute a transcriptionally homogenous cell population. Basic Research in Cardiology, 114(5). https://doi.org/10.1007/s00395-019-0744-z
Human DCM & HCM	Hearts LV	600000	10x Genomics	snRNA-seq	All cells	2022	Chaffin M, Papangeli I, Simonson B, et al. Single-nucleus profiling of human dilated and hypertrophic cardiomyopathy. Nature. 2022;608(7921):174-180. doi:10.1038/s41586-022-04817-8
Human DCM & ACM	Hearts LV & RV	880000	10x Genomics	snRNA-seq	All cells	2022	Reichart D,et. al. Pathogenic variants damage cell composition and single cell transcription in cardiomyopathies. Science. 2022 Aug 5;377(6606):eabo1984. doi: 10.1126/science.abo1984. Epub 2022 Aug 5. PMID: 35926050; PMCID: PMC9528698.
Human HF	Heart	21422	10x Genomics	scRNA-seq	All cells	2020	Wang L, Yu P, Zhou B, Song J, Li Z, Zhang M, Guo G, Wang Y, Chen X, Han L, Hu S. Single-cell reconstruction of the adult human heart during heart failure and recovery reveals the cellular landscape underlying cardiac function. Nat Cell Biol. 2020 Jan;22(1):108-119. doi: 10.1038/s41556-019-0446-7. Epub 2020 Jan 8. PMID: 31915373.
Human HF (DCM)	LV	220,752 nuclei and 49,723 cells	10x Genomics	scRNA-seq & snRNA-seq	All cells	2022	Koenig AL, Shchukina I, Amrute J, Andhey PS, Zaitsev K, Lai L, Bajpai G, Bredemeyer A, Smith G, Jones C, Terrebonne E, Rentschler SL, Artyomov MN, Lavine KJ. Single-cell transcriptomics reveals cell-type-specific diversification in human heart failure. Nat Cardiovasc Res. 2022 Mar;1(3):263-280. doi: 10.1038/s44161-022-00028-6. Epub 2022 Mar 16. PMID: 35959412; PMCID: PMC9364913.
Mouse TAC & Human HF	Heart	77602	10x Genomics	scRNA-seq	All cells	2022	Peisker F, Halder M, Nagai J, Ziegler S, Kaesler N, Hoeft K, Li R, Bindels EMJ, Kuppe C, Moellmann J, Lehrke M, Stoppe C, Schaub MT, Schneider RK, Costa I, Kramann R. Mapping the cardiac vascular niche in heart failure. Nat Commun. 2022 May 31;13(1):3027. doi: 10.1038/s41467-022-30682-0. PMID: 35641541; PMCID: PMC9156759.
DCM & ICM	Heart LV	2804	10x Genomics	scRNA-seq	All cells	2022	Shi X, Zhang L, Li Y, Xue J, Liang F, Ni HW, Wang X, Cai Z, Shen LH, Huang T, He B. Integrative Analysis of Bulk and Single-Cell RNA Sequencing Data Reveals Cell Types Involved in Heart Failure. Front Bioeng Biotechnol. 2022 Jan 5;9:779225. doi: 10.3389/fbioe.2021.779225. PMID: 35071201; PMCID: PMC8766768.
Mouse TAC & Human HF	Heart LV	11,492	ICELL8	scRNA-seq	All cells	2020	Ren Z, Yu P, Li D, Li Z, Liao Y, Wang Y, Zhou B, Wang L. Single-Cell Reconstruction of Progression Trajectory Reveals Intervention Principles in Pathological Cardiac Hypertrophy. Circulation. 2020 May 26;141(21):1704-1719. doi: 10.1161/CIRCULATIONAHA.119.043053. Epub 2020 Feb 26. PMID: 32098504.
Mouse TAC	Heart	482	Smart-seq2	scRNA-seq	CMs	2018	Nomura S, Satoh M, Fujita T, Higo T, Sumida T, Ko T, Yamaguchi T, Tobita T, Naito AT, Ito M, Fujita K, Harada M, Toko H, Kobayashi Y, Ito K, Takimoto E, Akazawa H, Morita H, Aburatani H, Komuro I. Cardiomyocyte gene programs encoding morphological and functional signatures in cardiac hypertrophy and failure. Nat Commun. 2018 Oct 30;9(1):4435. doi: 10.1038/s41467-018-06639-7. PMID: 30375404; PMCID…
Mouse HF	Heart	/	ToF SIMS	ToF SIMS	CMs	2023	Ren J, Li HW, Chen L, Zhang M, Liu YX, Zhang BW, Xu R, Miao YY, Xu XM, Hua X, Sun XG, Yu RJ, Long YT, Hu SS. Mass Spectrometry Imaging-Based Single-Cell Lipidomics Profiles Metabolic Signatures of Heart Failure. Research (Wash D C). 2023;6:0019. doi: 10.34133/research.0019. Epub 2023 Jan 10. PMID: 37040505; PMCID: PMC10076023.
Human HF	Blood	181712	10x Genomics	scRNA-seq	PBMCs	2021	Abplanalp WT, John D, Cremer S, Assmus B, Dorsheimer L, Hoffmann J, Becker-Pergola G, Rieger MA, Zeiher AM, Vasa-Nicotera M, Dimmeler S. Single-cell RNA-sequencing reveals profound changes in circulating immune cells in patients with heart failure. Cardiovasc Res. 2021 Jan 21;117(2):484-494. doi: 10.1093/cvr/cvaa101. PMID: 32311026.
Mouse TAC	Heart	17853	10x Genomics	scRNA-seq	CD45+ Cells	2019	Martini E, Kunderfranco P, Peano C, Carullo P, Cremonesi M, Schorn T, Carriero R, Termanini A, Colombo FS, Jachetti E, Panico C, Faggian G, Fumero A, Torracca L, Molgora M, Cibella J, Pagiatakis C, Brummelman J, Alvisi G, Mazza EMC, Colombo MP, Lugli E, Condorelli G, Kallikourdis M. Single-Cell Sequencing of Mouse Heart Immune Infiltrate in Pressure Overload-Driven Heart Failure Reveals Extent of…
Mouse Myocardial Injury	Heart	17931	10x Genomics	scRNA-seq	Macrophages	2019	Chen B, Brickshawana A, Frangogiannis NG. The Functional Heterogeneity of Resident Cardiac Macrophages in Myocardial InjuryCCR2+ Cells Promote Inflammation, Whereas CCR2- Cells Protect. Circ Res. 2019 Jan 18;124(2):183-185. doi: 10.1161/CIRCRESAHA.118.314357. PMID: 30653429; PMCID: PMC6338423.
Mouse TAC	Heart	/	Smart-seq2	scRNA-seq	All cells	2021	Komai K, Ito M, Nomura S, Shichino S, Katoh M, Yamada S, Ko T, Iizuka-Koga M, Nakatsukasa H, Yoshimura A. Single-Cell Analysis Revealed the Role of CD8+ Effector T Cells in Preventing Cardioprotective Macrophage Differentiation in the Early Phase of Heart Failure. Front Immunol. 2021 Oct 20;12:763647. doi: 10.3389/fimmu.2021.763647. PMID: 34745139; PMCID: PMC8564148.
Human ICM & DCM	Heart	110000	10x Genomics	scRNA-seq	All cells	2019	Rao M, Guo G, Wang X, Hofmann U, Hulsmans M, Hu X, et al. A Single Cell Survey of Myocardium Identifies Cell Type-Specifc Molecular Changes in Heart Failure. Circulation. 2019;140:A13243-A43.
Mouse TAC	Heart	/	10x Genomics & Smart-seq2	scRNA-seq	NCMs	2022	Ko T, Nomura S, Yamada S, Fujita K, Fujita T, Satoh M, Oka C, Katoh M, Ito M, Katagiri M, Sassa T, Zhang B, Hatsuse S, Yamada T, Harada M, Toko H, Amiya E, Hatano M, Kinoshita O, Nawata K, Abe H, Ushiku T, Ono M, Ikeuchi M, Morita H, Aburatani H, Komuro I. Cardiac fibroblasts regulate the development of heart failure via Htra3-TGF-β-IGFBP7 axis. Nat Commun. 2022 Jun 7;13(1):3275. doi: 10.1038/s41…
Mouse MI	Heart	8413	10x Genomics	scRNA-seq	NCMs	2023	Aghagolzadeh P, Plaisance I, Bernasconi R, Treibel TA, Pulido Quetglas C, Wyss T, Wigger L, Nemir M, Sarre A, Chouvardas P, Johnson R, González A, Pedrazzini T. Assessment of the Cardiac Noncoding Transcriptome by Single-Cell RNA Sequencing Identifies FIXER, a Conserved Profibrogenic Long Noncoding RNA. Circulation. 2023 Aug 29;148(9):778-797. doi: 10.1161/CIRCULATIONAHA.122.062601. Epub 2023 Jul…
Mouse MI	Heart	33977	10x Genomics	scRNA-seq	CD45+ Cells	2022	Jung SH, Hwang BH, Shin S, Park EH, Park SH, Kim CW, Kim E, Choo E, Choi IJ, Swirski FK, Chang K, Chung YJ. Spatiotemporal dynamics of macrophage heterogeneity and a potential function of Trem2hi macrophages in infarcted hearts. Nat Commun. 2022 Aug 6;13(1):4580. doi: 10.1038/s41467-022-32284-2. PMID: 35933399; PMCID: PMC9357004.
Mouse MI	Heart	6588 B cells	10x Genomics	scRNA-seq	NCMs	2019	Heinrichs M, Ashour D, Siegel J, Büchner L, Wedekind G, Heinze KG, Arampatzi P, Saliba AE, Cochain C, Hofmann U, Frantz S, Campos Ramos G. The healing myocardium mobilizes a distinct B-cell subset through a CXCL13-CXCR5-dependent mechanism. Cardiovasc Res. 2021 Nov 22;117(13):2664-2676. doi: 10.1093/cvr/cvab181. PMID: 34048536.
Human DCM & ARVC	Heart	49.723/1,100,752	10x Genomics	scRNA-seq & snRNA-seq	NCMs	2024	Bermea KC, Duque C, Cohen CD, Bhalodia A, Rousseau S, Lovell J, Zita MD, Mugnier MR, Adamo L. Myocardial B cells have specific gene expression and predicted interactions in Dilated Cardiomyopathy and Arrhythmogenic Right Ventricular Cardiomyopathy. bioRxiv [Preprint]. 2024 Jan 16:2023.09.21.558902. doi: 10.1101/2023.09.21.558902. PMID: 38293212; PMCID: PMC10827058.
Human Atrial fibrillation	Atrial	268	10x Genomics & Smart-seq2	scRNA-seq	Atrial cardiofibroblasts	2020	Moreira LM, Takawale A, Hulsurkar M, Menassa DA, Antanaviciute A, Lahiri SK, Mehta N, Evans N, Psarros C, Robinson P, Sparrow AJ, Gillis MA, Ashley N, Naud P, Barallobre-Barreiro J, Theofilatos K, Lee A, Norris M, Clarke MV, Russell PK, Casadei B, Bhattacharya S, Zajac JD, Davey RA, Sirois M, Mead A, Simmons A, Mayr M, Sayeed R, Krasopoulos G, Redwood C, Channon KM, Tardif JC, Wehrens XHT, Nattel…
Mouse TAC	Heart	/	10x Genomics & Smart-seq2	scRNA-seq	CMs	2020	Yamaguchi T, Sumida TS, Nomura S, Satoh M, Higo T, Ito M, Ko T, Fujita K, Sweet ME, Sanbe A, Yoshimi K, Manabe I, Sasaoka T, Taylor MRG, Toko H, Takimoto E, Naito AT, Komuro I. Cardiac dopamine D1 receptor triggers ventricular arrhythmia in chronic heart failure. Nat Commun. 2020 Aug 31;11(1):4364. doi: 10.1038/s41467-020-18128-x. PMID: 32868781; PMCID: PMC7459304.
Mouse Arrhythmogenic cardiomyopathy	Heart	18283	10x Genomics	scRNA-seq	epicardial-derived cells	2021	Yuan P, Cheedipudi SM, Rouhi L, Fan S, Simon L, Zhao Z, Hong K, Gurha P, Marian AJ. Single-Cell RNA Sequencing Uncovers Paracrine Functions of the Epicardial-Derived Cells in Arrhythmogenic Cardiomyopathy. Circulation. 2021 Jun;143(22):2169-2187. doi: 10.1161/CIRCULATIONAHA.120.052928. Epub 2021 Mar 17. PMID: 33726497; PMCID: PMC8169643.
Mouse MI	Heart	29176	10x Genomics	scRNA-seq	FBs	2020	Ruiz-Villalba A, Romero JP, Hernández SC, Vilas-Zornoza A, Fortelny N, Castro-Labrador L, San Martin-Uriz P, Lorenzo-Vivas E, García-Olloqui P, Palacio M, Gavira JJ, Bastarrika G, Janssens S, Wu M, Iglesias E, Abizanda G, de Morentin XM, Lasaga M, Planell N, Bock C, Alignani D, Medal G, Prudovsky I, Jin YR, Ryzhov S, Yin H, Pelacho B, Gomez-Cabrero D, Lindner V, Lara-Astiaso D, Prósper F. Single-…
Mouse MI	Heart	35312	10x Genomics	scRNA-seq	All cells	2021	Tombor LS, John D, Glaser SF, Luxán G, Forte E, Furtado M, Rosenthal N, Baumgarten N, Schulz MH, Wittig J, Rogg EM, Manavski Y, Fischer A, Muhly-Reinholz M, Klee K, Looso M, Selignow C, Acker T, Bibli SI, Fleming I, Patrick R, Harvey RP, Abplanalp WT, Dimmeler S. Single cell sequencing reveals endothelial plasticity with transient mesenchymal activation after myocardial infarction. Nat Commun. 20…
Mouse	Heart LV	/	10x Genomics	scRNA-seq	All cells	2022	Wu L, Li YF, Shen JW, Zhu Q, Jiang J, Ma SH, He K, Ning ZP, Li J, Li XM. Single-cell RNA sequencing of mouse left ventricle reveals cellular diversity and intercommunication. Physiol Genomics. 2022 Jan 1;54(1):11-21. doi: 10.1152/physiolgenomics.00016.2021. Epub 2021 Dec 3. PMID: 34859688.
Adult mouse	Heart	12000	10x Genomics	scRNA-seq	NCMs	2018	Skelly DA, Squiers GT, McLellan MA, Bolisetty MT, Robson P, Rosenthal NA, Pinto AR. Single-Cell Transcriptional Profiling Reveals Cellular Diversity and Intercommunication in the Mouse Heart. Cell Rep. 2018 Jan 16;22(3):600-610. doi: 10.1016/j.celrep.2017.12.072. PMID: 29346760.
Human Heart	Heart	45,870 cells, 78,023 CD45+ enriched cells and 363,213 nuclei	10x Genomics	scRNA-seq & snRNA-seq	All cells	2020	Litviňuková M, Talavera-López C, Maatz H, Reichart D, Worth CL, Lindberg EL, Kanda M, Polanski K, Heinig M, Lee M, Nadelmann ER, Roberts K, Tuck L, Fasouli ES, DeLaughter DM, McDonough B, Wakimoto H, Gorham JM, Samari S, Mahbubani KT, Saeb-Parsy K, Patone G, Boyle JJ, Zhang H, Zhang H, Viveiros A, Oudit GY, Bayraktar OA, Seidman JG, Seidman CE, Noseda M, Hubner N, Teichmann SA. Cells of the adult…
Human Heart	Heart	287269	10x Genomics	snRNA-seq	All cells	2020	Tucker NR, Chaffin M, Fleming SJ, Hall AW, Parsons VA, Bedi KC Jr, Akkad AD, Herndon CN, Arduini A, Papangeli I, Roselli C, Aguet F, Choi SH, Ardlie KG, Babadi M, Margulies KB, Stegmann CM, Ellinor PT. Transcriptional and Cellular Diversity of the Human Heart. Circulation. 2020 Aug 4;142(5):466-482. doi: 10.1161/CIRCULATIONAHA.119.045401. Epub 2020 May 14. PMID: 32403949; PMCID: PMC7666104.
Human AF	Heart LA	41609	10X Genomics	scRNA-seq	NCMs	2023	Hulsmans M, Schloss MJ, Lee IH, Bapat A, Iwamoto Y, Vinegoni C, Paccalet A, Yamazoe M, Grune J, Pabel S, Momin N, Seung H, Kumowski N, Pulous FE, Keller D, Bening C, Green U, Lennerz JK, Mitchell RN, Lewis A, Casadei B, Iborra-Egea O, Bayes-Genis A, Sossalla S, Ong CS, Pierson RN, Aster JC, Rohde D, Wojtkiewicz GR, Weissleder R, Swirski FK, Tellides G, Tolis G Jr, Melnitchouk S, Milan DJ, Ellinor…
ApoE knockout- Western diet mice	Heart	21171	10X Genomics	scRNA-seq	CD45+ cardiac cells	2023	Panico C, Felicetta A, Kunderfranco P, Cremonesi M, Salvarani N, Carullo P, Colombo F, Idini A, Passaretti M, Doro R, Rubino M, Villaschi A, Da Rin G, Peano C, Kallikourdis M, Greco CM, Condorelli G. Single-Cell RNA Sequencing Reveals Metabolic Stress-Dependent Activation of Cardiac Macrophages in a Model of Dyslipidemia-Induced Diastolic Dysfunction. Circulation. 2023 Dec 21. doi: 10.1161/CIRCUL…
Human HF	coronary Perivascular adipose tissue (PVAT)	67936	10X Genomics	scRNA-seq	All cells	2023	Fu M, Shu S, Peng Z, Liu X, Chen X, Zeng Z, Yang Y, Cui H, Zhao R, Wang X, Du L, Wu M, Feng W, Song J. Single-Cell RNA Sequencing of Coronary Perivascular Adipose Tissue From End-Stage Heart Failure Patients Identifies SPP1+ Macrophage Subpopulation as a Target for Alleviating Fibrosis. Arterioscler Thromb Vasc Biol. 2023 Nov;43(11):2143-2164. doi: 10.1161/ATVBAHA.123.319828. Epub 2023 Sep 14. PM…
Human HF	Epicardial adipose tissue	51730	10X Genomics	scRNA-seq	All cells	2023	Zou R, Zhang M, Zou Z, Shi W, Tan S, Wang C, Xu W, Jin J, Milton S, Chen Y, Wang G, Fan X. Single-cell transcriptomics reveals zinc and copper ions homeostasis in epicardial adipose tissue of heart failure. Int J Biol Sci. 2023 Jul 31;19(13):4036-4051. doi: 10.7150/ijbs.82844. PMID: 37705737; PMCID: PMC10496493.
Mouse MI & TAC	Heart	/	10X Genomics	snRNA-seq	All cells	2023	Wu Q, Yao Q, Hu T, Yu J, Jiang K, Wan Y, Tang Q. Dapagliflozin protects against chronic heart failure in mice by inhibiting macrophage-mediated inflammation, independent of SGLT2. Cell Rep Med. 2023 Dec 19;4(12):101334. doi: 10.1016/j.xcrm.2023.101334. PMID: 38118414; PMCID: PMC10772464.
ARVC with HF	Heart LV and blood	247,684/49,250	10X Genomics	scRNA-seq	myocardium and CD45+PBMC	2024	Fu M, Hua X, Shu S, Xu X, Zhang H, Peng Z, Mo H, Liu Y, Chen X, Yang Y, Zhang N, Wang X, Liu Z, Yue G, Hu S, Song J. Single-cell RNA sequencing in donor and end-stage heart failure patients identifies NLRP3 as a therapeutic target for arrhythmogenic right ventricular cardiomyopathy. BMC Med. 2024 Jan 8;22(1):11. doi: 10.1186/s12916-023-03232-8. PMID: 38185631; PMCID: PMC10773142.
Mouse HFpEF	Heart	53040	10X Genomics	scRNA-seq	NCMs	2024	Li G, Zhao H, Cheng Z, Liu J, Li G, Guo Y. Single-cell transcriptomic profiling of heart reveals ANGPTL4 linking fibroblasts and angiogenesis in heart failure with preserved ejection fraction. J Adv Res. 2024 Feb 10:S2090-1232(24)00068-7. doi: 10.1016/j.jare.2024.02.006. Epub ahead of print. PMID: 38346487.
Mouse TAC HF	Heart	3364	ICELL8	scRNA-seq	CMs	2024	Ren Z, Zhao W, Li D, Yu P, Mao L, Zhao Q, Yao L, Zhang X, Liu Y, Zhou B, Wang L. INO80-Dependent Remodeling of Transcriptional Regulatory Network Underlies the Progression of Heart Failure. Circulation. 2024 Apr 2;149(14):1121-1138. doi: 10.1161/CIRCULATIONAHA.123.065440. Epub 2023 Dec 28. Erratum in: Circulation. 2024 Apr 2;149(14):e1066. PMID: 38152931.
Mouse TAC	Heart	5769	10X Genomics	scRNA-seq	ECs	2024	Trogisch FA, Abouissa A, Keles M, Birke A, Fuhrmann M, Dittrich GM, Weinzierl N, Wink E, Cordero J, Elsherbiny A, Martin-Garrido A, Grein S, Hemanna S, Hofmann E, Nicin L, Bibli SI, Airik R, Kispert A, Kist R, Quanchao S, Kürschner SW, Winkler M, Gretz N, Mogler C, Korff T, Koch PS, Dimmeler S, Dobreva G, Heineke J. Endothelial cells drive organ fibrosis in mice by inducing expression of the tran…
Human HF & Mouse TAC	Heart LV	22,537/12,157	10X Genomics	scRNA-seq	NCMs	2023	Tao T, Du L, Teng P, Guo Y, Wang X, Hu Y, Zhao H, Xu Q, Ma L. Stem cell antigen-1+cell-derived fibroblasts are crucial for cardiac fibrosis during heart failure. Cell Mol Life Sci. 2023 Sep 23;80(10):300. doi: 10.1007/s00018-023-04957-8. PMID: 37740736; PMCID: PMC11073062.
